# Supplementary material for: Empirical assessment of the assumptions of ComBat with diffusion tensor imaging
Source: J Med Imaging (Bellingham). 2024 Apr 17;11(2):024011. doi: 10.1117/1.JMI.11.2.024011 (PMC11034156; doi:10.1117/1.JMI.11.2.024011)
Supplement: Supplementary file 2 [file JMI_011_024011_SD002.csv]

	BetaAge_FA	StandardErrorBetaAge_FA	VMAP_Gamma_FA	BLSA_Gamma_FA	VMAP_Delta_FA	BLSA_Delta_FA	VMAP_LogDelta_FA	BLSA_LogDelta_FA	BetaAge_MD	StandardErrorBetaAge_MD	VMAP_Gamma_MD	BLSA_Gamma_MD	VMAP_Delta_MD	BLSA_Delta_MD	VMAP_LogDelta_MD	BLSA_LogDelta_MD
Atlas_JHU_MNI_SS_WMPM_Type-III_SUPERIOR_PARIETAL__WM_left	-0.0021627876659886295	0.00032440145248432327	-0.07306106419944439	0.0729153708755449	0.9586090538215157	1.0478327791473188	-0.042271947463407664	0.04672401128516954	3.262238735548936e-06	4.859609354920371e-07	-0.33433161305834297	0.33440042082913635	1.0103522011605515	1.0192010091500936	0.010298984086913092	0.019018995974688452
Atlas_JHU_MNI_SS_WMPM_Type-III_CAUDATE_NUCLEUS_left	-0.001900754629866896	0.0002834497923275868	-0.6518117295288491	0.6289847164393427	0.4957575626530112	1.4748868748855049	-0.7016682567252922	0.38858129185769374	2.3852530629558855e-05	2.724521270572372e-06	-0.13579963003665133	0.14272116676805155	0.755368523197476	1.2478138049879774	-0.2805495386248111	0.2213930640954245
Atlas_JHU_MNI_SS_WMPM_Type-III_SUPERIOR_FRONTAL_WM_left	-0.0015540191585949607	0.00021828853796444203	-0.045155661228954494	0.04517846650892243	1.0258772257960282	0.9859085208192796	0.025548076621559695	-0.014191706757406285	2.2948243357673525e-06	2.9503431260230775e-07	-0.804691129644755	0.802640150323618	0.8671194519354695	1.1474620830148812	-0.14257853552638136	0.13755261928234055
Atlas_JHU_MNI_SS_WMPM_Type-III_MIDDLE_FRONTAL__WM_left	-0.0010405398347301113	0.00030476885509338626	0.034027454002595534	-0.03404846960011418	1.0095306563595785	1.0009646286956801	0.009485526174523173	0.0009641637404019949	2.425143908414988e-06	3.960999822057431e-07	-0.7366131117396705	0.7364412639269394	0.9974030154483349	1.0307358038766476	-0.002600362565746958	0.03027291989460106
Atlas_JHU_MNI_SS_WMPM_Type-III_INFERIOR_FRONTAL__WM_left	-0.0017056811347020081	0.0002428680881727407	0.1240378148557526	-0.12485454219704935	1.0771195308016008	0.9387952137375988	0.07429037697558018	-0.06315791329521546	3.229229069302417e-06	3.4496110421179045e-07	-0.9186902623648702	0.9186341809402105	1.012392307266619	1.017485146538121	0.01231615114812884	0.017334040231128472
Atlas_JHU_MNI_SS_WMPM_Type-III_PRECENTRAL__WM_left	-0.0011408096598072535	0.00023046715610495995	-0.05793483708402279	0.05793309625385194	1.0042095682837657	1.005854923101018	0.004200732838126951	0.005837849648843968	2.154386552047314e-06	3.1538165645878606e-07	-0.9558469715361098	0.9527072104603992	0.878886410135536	1.1370964068763985	-0.1290996158868256	0.12847800174239418
Atlas_JHU_MNI_SS_WMPM_Type-III_POSTCENTRAL__WM_left	-0.0014290892313992634	0.0003016469541077738	-0.41170247467998033	0.4054136591936575	0.7786190162097686	1.213848579071145	-0.2502334205107004	0.19379595592155205	2.7179591589735834e-06	4.164539945773156e-07	-0.4053171174886923	0.407284334964014	0.8250777124538128	1.1850700531277816	-0.1922777001699943	0.1698018894033081
Atlas_JHU_MNI_SS_WMPM_Type-III_ANGULAR__WM_left	-0.0015852505803766032	0.0002612777273664481	-0.05813803522722823	0.05832572293265	1.0964652433230129	0.9209333638685343	0.09209159053758925	-0.08236759727863094	3.330720540467687e-06	5.01128043231299e-07	-0.39045274254000134	0.3872505994372018	1.2955614800748083	0.7637405184335094	0.2589441765322126	-0.26952718306306905
Atlas_JHU_MNI_SS_WMPM_Type-III_PRE-CUNEUS__WM_left	-0.0013581296019889188	0.0004559933561527144	-0.03629127784888181	0.03625197990058345	0.9164868219842964	1.0866022788345324	-0.08720759043717866	0.08305565234874306	3.5074584273509155e-06	5.872932007997378e-07	-0.3276092259385688	0.32907178970261397	0.9182246374091788	1.1017121365361968	-0.08531321523644941	0.09686545749290834
Atlas_JHU_MNI_SS_WMPM_Type-III_CUNEUS_WM_left	-0.0016903355456506556	0.0006617956047695273	0.04843896112650766	-0.04735638016766243	0.8161277654129157	1.1789973077879394	-0.2031843610137308	0.16466433808183747	4.297800512193783e-06	2.107459041464987e-06	-0.122175184977531	0.12633367975473758	0.8642386337815122	1.150331011732244	-0.1459063518069349	0.1400497372471493
Atlas_JHU_MNI_SS_WMPM_Type-III_LINGUAL_WM_left	-0.0029438195994133482	0.0006450231553355558	0.3423976536458175	-0.3395133691490481	0.8992699007358138	1.1027694814933993	-0.10617206628061922	0.0978247261297028	9.527683058390838e-06	2.994159084304706e-06	-0.24279602961580235	0.2474894093522842	0.7825631693640627	1.2233002014317063	-0.24518063220432254	0.2015522897332773
Atlas_JHU_MNI_SS_WMPM_Type-III_FUSIFORM_WM_left	-0.0015736921476084353	0.0005844035786899131	-0.18784946851663648	0.19118972753159458	1.291198987816199	0.741742315628977	0.25557123462385256	-0.29875337965054194	7.085063328639089e-06	1.5045018468469606e-06	-0.34224126022114504	0.3400326296239704	1.1692180773150256	0.8769244684633298	0.15633521540384016	-0.13133441521819794
Atlas_JHU_MNI_SS_WMPM_Type-III_CAUDATE_NUCLEUS_right	-0.0018752792092137924	0.0002838984311534151	-0.5607609586753223	0.5410740438509295	0.49019511550620753	1.4797370333183775	-0.7129517722253911	0.39186439179874316	2.2508555401457466e-05	2.3742860522814073e-06	-0.13216986390538807	0.1407144672687951	0.6965424482369184	1.3005082110711546	-0.36162654255557797	0.2627551196668408
Atlas_JHU_MNI_SS_WMPM_Type-III_SUPERIOR_OCCIPITAL_WM_left	-0.0016009712888696796	0.00043996323136558823	-0.24489298697298748	0.24368261451261153	0.9280158908295616	1.0760955578452525	-0.0747064226037943	0.07333926620272807	2.1579547823754126e-06	4.811457554963508e-07	-0.3006520843920594	0.3020808678458053	0.9297538495112074	1.0914135498725401	-0.07283540581316279	0.08747369082261419
Atlas_JHU_MNI_SS_WMPM_Type-III_INFERIOR_OCCIPITAL_WM_left	-0.0008071895681723883	0.0004219981380953023	-0.10207662629965428	0.10198223629175768	0.9871447794073519	1.0215732542813356	-0.012938563976405974	0.021343845167697006	1.1171196784903333e-06	3.7655610044058415e-07	-0.5771624486230825	0.5771684881634224	1.117145630427104	0.9234505107026051	0.11077688797832984	-0.07963806962273347
Atlas_JHU_MNI_SS_WMPM_Type-III_MIDDLE_OCCIPITAL_WM_left	-0.0016852969922604279	0.00026384570696676016	-0.15572525643570337	0.15561088097177034	0.9926498806539135	1.0165302623853374	-0.0073772645688317765	0.016395124804290003	2.646524806185566e-06	4.5373593370792224e-07	-0.4590586048343909	0.45951575225215663	0.9508273147177123	1.0724244006316812	-0.0504228157664292	0.06992188041406484
Atlas_JHU_MNI_SS_WMPM_Type-III_SUPERIOR_TEMPORAL__WM_left	-0.0015594960828986119	0.0002720979859534418	0.8375957667898069	-0.8461093095999825	1.1391794830839435	0.8834190439122096	0.13030825158005732	-0.12395562253315584	2.9091395175960074e-06	4.5385476473710176e-07	-1.3599354963086032	1.337353388613089	0.5363676888683262	1.444844130238616	-0.6229353663980213	0.3680014473992083
Atlas_JHU_MNI_SS_WMPM_Type-III_INFERIOR_TEMPORAL__WM_left	-0.0007317889385953958	0.00023409421087208912	0.19167495222193232	-0.1899445617658014	0.8983714525236319	1.1033905698161275	-0.10717165197145959	0.09838777534162912	1.6838371403956988e-06	3.790005946070925e-07	-1.1844461806715954	1.1659544454945197	0.50930756331578	1.4685826451727897	-0.6747031947879824	0.38429774870611094
Atlas_JHU_MNI_SS_WMPM_Type-III_MIDDLE_TEMPORAL__WM_left	-0.001342742735382517	0.00022079370046059775	0.3025718782300801	-0.30117581210188704	0.9478701287746455	1.0579685677276605	-0.05353778107523648	0.05635062385268447	1.7966625426437357e-06	2.8267185385931405e-07	-1.246380951404928	1.2423145239121625	0.9155691753877758	1.1048167686604269	-0.08820935749514842	0.09967950100321574
Atlas_JHU_MNI_SS_WMPM_Type-III_LATERAL_FRONTO-ORBITAL__WM_left	-0.0009399792361747707	0.00035902571224162344	-0.23725589466078195	0.23613628385012136	0.9311710882615643	1.0731837980469314	-0.07131225031603369	0.0706297425926556	2.190988933862216e-06	4.516145767618921e-07	-0.5384904484205864	0.5382623379955687	1.113938780335811	0.9263251890083063	0.1079021851797706	-0.07652992994894099
Atlas_JHU_MNI_SS_WMPM_Type-III_MIDDLE_FRONTO-ORBITAL__WM_left	-0.0012056101020305801	0.00033287499709829703	-0.07762290580792038	0.07815024261248225	1.1559890280511027	0.866145116315122	0.14495627889986853	-0.14370281365543924	1.9533313335038114e-06	4.2827302833226284e-07	-0.3426062339729757	0.3390009564318636	1.2664141265020696	0.7898839998991332	0.23618938437247386	-0.2358691798731852
Atlas_JHU_MNI_SS_WMPM_Type-III_SUPRAMARGINAL__WM_left	-0.0006285951243839565	0.0002825288503029986	0.13249247185421537	-0.13429810516244728	1.1556412433171483	0.8665236249035807	0.14465537893252853	-0.14326590545080053	2.0597327514883135e-06	3.290564441292455e-07	-1.0263344263291978	1.023441169914021	0.9093868148229342	1.1098909330481765	-0.09498473646152725	0.10426175198140236
Atlas_JHU_MNI_SS_WMPM_Type-III_RECTUS__WM_left	-0.0016125821185355824	0.0003560391120891807	-0.15550894554162842	0.1561965317684483	1.079736189188099	0.9363675692118266	0.07671674202725222	-0.06574717744246575	9.001615703825807e-07	4.3535378220803764e-07	-0.3663154050417982	0.3650928067863139	1.1103175394456384	0.9296506346917337	0.10464604598621968	-0.0729464250351305
Atlas_JHU_MNI_SS_WMPM_Type-III_AMYGDALA	-0.0010246671135462945	0.0001567951624584204	0.11839931828128174	-0.11606078739010864	0.7888651884344587	1.2041295740792715	-0.23715983656980383	0.18575696076321735	1.674599148557441e-05	2.4889201140426523e-06	-1.1493756887450028	1.1326563781600396	0.5300551050238195	1.4499075988853616	-0.634774306097601	0.37149982949531773
Atlas_JHU_MNI_SS_WMPM_Type-III_HIPPOCAMPUS	-0.0007981438736774573	0.00011115101876158996	-0.3970235458364759	0.39037099111416973	0.7557061963760519	1.2349158465134165	-0.2801026074706827	0.21100282728330647	1.9224832635390517e-05	1.6327531718260233e-06	-0.5068760219910908	0.5077199852973938	0.8140600528045635	1.1948911025318039	-0.2057211407566529	0.1780550536426544
Atlas_JHU_MNI_SS_WMPM_Type-III_PUTAMEN_left	0.0004722156453871832	0.0002166789158268082	-0.2118736805851117	0.20840607085758872	0.7423561665378362	1.2469673627415154	-0.2979261421710332	0.22071449373431212	3.7595162214859416e-06	5.279732966266588e-07	-0.8423238220798264	0.8359434743169953	0.61718298399365	1.3713385584575706	-0.4825897285529453	0.31578731280642053
Atlas_JHU_MNI_SS_WMPM_Type-III_Corticospinal_tract_left	0.0003022365259136567	0.0003663686090290335	-0.15657243780130303	0.15473756467664462	0.8056404138473668	1.1886736059953813	-0.21611777268987828	0.17283806866554155	9.546671011837989e-07	1.856376085573549e-06	-0.674747318958443	0.6702021404764426	0.24144689587411158	1.707716038989207	-1.4211057229303112	0.5351568280255302
Atlas_JHU_MNI_SS_WMPM_Type-III_Medial_lemniscus_left	0.0007041967293810213	0.00034313500401116515	-0.5015291991255573	0.50258365940602	1.035815257802654	0.9772771352669	0.0351888053516181	-0.022985007729205958	-1.1023383172872137e-07	3.978207328862651e-07	-0.6871796089511993	0.6850320672803601	0.6945754865755023	1.3019115918765125	-0.3644544307209177	0.26383363969639434
Atlas_JHU_MNI_SS_WMPM_Type-III_Superior_cerebellar_peduncle_left	0.0008120973915823072	0.00026992212950041286	0.2222084771246183	-0.21848969309624147	0.8027950493030798	1.1914034317247586	-0.2196558288663631	0.1751319666218979	1.600535238430577e-06	5.245058854623872e-07	-1.0999130647598017	1.0822045582799042	0.4515020179685092	1.5201689061498005	-0.7951754366588741	0.41882145115151503
Atlas_JHU_MNI_SS_WMPM_Type-III_Cerebral_peduncle_left	-0.0004706747359243962	0.0002669954642060912	0.7520845195540842	-0.7441849545632704	0.8674094585294725	1.1331876882538856	-0.14224414317932313	0.12503462433162307	1.5532902809714779e-06	6.43462704164587e-07	-1.5331770505213134	1.485828592051249	0.18500325609568968	1.760622440496383	-1.687381853541458	0.56566740590027
Atlas_JHU_MNI_SS_WMPM_Type-III_Anterior_limb_of_internal_capsule_left	-0.0012774166128431818	0.0003209876471873894	0.009054218327180698	-0.008604681660418837	0.8481084827520194	1.1495482114327906	-0.16474672359868597	0.13936900556193932	3.090415535808333e-06	4.3367381318085933e-07	-0.4051281589559795	0.40899075057630085	0.6405448156894545	1.3503332496650322	-0.4454361902422972	0.3003514135912216
Atlas_JHU_MNI_SS_WMPM_Type-III_Posterior_limb_of_internal_capsule_left	1.0780417338123073e-05	0.00026421365719180885	0.19405741807295301	-0.19282744196771573	0.9301343111051603	1.0741552474196578	-0.07242628271929498	0.071534536310304	1.9733804933889083e-06	2.5759460229045637e-07	-1.2647521149996852	1.2497935925948422	0.6553248223489042	1.3379710649551566	-0.42262425428753486	0.2911543358781468
Atlas_JHU_MNI_SS_WMPM_Type-III_Posterior_thalamic_radiation_left	-0.0018627263012661404	0.00026921553155097127	-0.5061810213226257	0.5036732520100855	0.9332956605802002	1.0716505367585647	-0.06903323596565729	0.069200017672026	4.3788268870238754e-06	5.837428833816959e-07	-0.2636439241010468	0.2663098483159732	0.8745502600984812	1.1408926091004685	-0.13404551322074912	0.13181094646831423
Atlas_JHU_MNI_SS_WMPM_Type-III_Anterior_corona_radiata_left	-0.002066649288226763	0.00023891567990966313	-0.20543416275724627	0.20521805271512528	0.9882706357277136	1.0205958672849538	-0.011798695942940522	0.02038664034005859	3.3222166942620393e-06	3.6913165771292545e-07	-0.493914685843457	0.4943009225980549	0.9377824416790627	1.0840938243997746	-0.06423729538627002	0.08074445314621487
Atlas_JHU_MNI_SS_WMPM_Type-III_Superior_corona_radiata_left	-0.0005278136980912699	0.00029121269700290445	-0.11728696543037175	0.11689207972786696	0.9430830652966096	1.062137703868723	-0.0586009140174274	0.06028357907382617	3.136682627182825e-06	3.659562331826788e-07	-0.7651195989467345	0.7650232585341763	1.006629119064967	1.022492133543259	0.006607243080959973	0.022242915548999896
Atlas_JHU_MNI_SS_WMPM_Type-III_Posterior_corona_radiata_left	-0.0008705054447504744	0.000431489871465204	-0.25865032142330957	0.2565465038172624	0.8789627476753279	1.1212631654488907	-0.1290127625416445	0.11445587608237254	5.355801569101432e-06	6.843595524851292e-07	-0.14681871736391974	0.15425044956019235	0.728835519596126	1.2715597256384172	-0.31630719712723215	0.240244277359178
Atlas_JHU_MNI_SS_WMPM_Type-III_Cingulum_(cingulate_gyrus)_left	-0.001856752123478821	0.0003803039626986816	-0.19531006530311387	0.19488469923207413	0.9699142633656321	1.0374848774524008	-0.03054759967403648	0.03679939706699293	2.1486404328529048e-06	2.671318641146445e-07	-0.9171045369840501	0.9124289481134882	0.7885906741632279	1.217911566940479	-0.23750788342234766	0.19713756151264475
Atlas_JHU_MNI_SS_WMPM_Type-III_Cingulum_(hippocampus)_left	-0.0013456195683003353	0.0003567576612170523	-0.12481845225724705	0.1228919682186331	0.7245918142028573	1.263263199276139	-0.32214679757247183	0.2336982138003555	1.5603985791995893e-06	7.122382796898689e-07	-0.498606150647557	0.5017541162226087	0.33630588124273075	1.6227539091528365	-1.0897341723045855	0.48412464989654824
Atlas_JHU_MNI_SS_WMPM_Type-III_Fornix(cres)_Stria_terminalisleft	-0.0023003599062638197	0.00023834549479485065	0.196534948434431	-0.19352427660945787	0.822890565593815	1.172876600297343	-0.19493205726324817	0.15945936404990443	7.292885979890622e-06	9.297455636942162e-07	-1.2129954969985457	1.1902964655145818	0.42058275352427116	1.5481599038336284	-0.8661140210138936	0.43706706688291
Atlas_JHU_MNI_SS_WMPM_Type-III_Superior_longitudinal_fasciculus_left	-0.0008952210515060944	0.00024247478051022428	0.029594964577983073	-0.029911398384460452	1.0770343785666516	0.9388260973921345	0.07421131833949736	-0.06312501672085782	2.4543287466719625e-06	3.1486379231636045e-07	-0.948863930007916	0.9494535994177321	1.041042164062282	0.9918696190986933	0.040222292234571175	-0.008163612695441988
Atlas_JHU_MNI_SS_WMPM_Type-III_Superior_fronto-occipital_fasciculus_left	-0.0017390781011796571	0.0004950877853590593	-0.34027293692975474	0.33295102995070197	0.6794265678523658	1.3050464943033608	-0.38650611914480126	0.2662386679586684	4.717441089688731e-06	7.058607528606118e-07	-0.21398302591938828	0.22301444699873282	0.6011370652903111	1.3858307751647518	-0.5089323084020182	0.3262997974726802
Atlas_JHU_MNI_SS_WMPM_Type-III_Inferior_fronto-occipital_fasciculus_left	-0.001141399334207444	0.0002878109394594762	0.45339802048510064	-0.45078880816608063	0.9315730870458558	1.0732530476334392	-0.07088063034818047	0.07069426774900592	3.1616547503980353e-06	3.3292928015768015e-07	-1.2889817517440685	1.2782052569618403	0.765633535017316	1.239218476671068	-0.2670516375334624	0.21448092017000892
Atlas_JHU_MNI_SS_WMPM_Type-III_Sagittal_stratum__left	-0.0012512837579218066	0.00024569034133708985	-0.05697415436202985	0.05659366902106788	0.8097645897702479	1.1848419816760598	-0.21101170346998457	0.16960941689877926	2.277568632706499e-06	3.842696332947164e-07	-0.6799651623510224	0.6777568886719902	0.6622832823021045	1.3308284423241958	-0.41206189569094975	0.2858016372844122
Atlas_JHU_MNI_SS_WMPM_Type-III_External_capsule_left	-0.002087762112891832	0.00024304882611599326	0.45171813034147934	-0.45106043764540454	0.9867204877018948	1.0224883514415783	-0.01336847347333264	0.022239216636752566	3.959435982843449e-06	3.392687287308945e-07	-1.3410480538235607	1.335383058020552	0.8935932511629009	1.1247527330966434	-0.11250458366960832	0.11756321869542176
Atlas_JHU_MNI_SS_WMPM_Type-III_Uncinate_fasciculus_left	-4.181077686687631e-05	0.0003975940783252013	1.5988001219269046	-1.5964063704122362	0.9882168122845365	1.0267384052034612	-0.011853159676818006	0.02638718107439192	1.3322120332462516e-06	2.103000096265591e-06	-1.1078550450276625	1.0795669089095952	0.11989135898417916	1.8173237093768582	-2.1211692880680046	0.597364929504791
Atlas_JHU_MNI_SS_WMPM_Type-III_Pontine_crossing_tract__left	0.0003086816015843715	0.0003145390036508885	-0.27877859709184744	0.2761642375183884	0.8609627637535133	1.1378544245756057	-0.14970402316265294	0.12914440535585253	4.1253800106735353e-07	4.5007369084290737e-07	-0.7072091389858581	0.7046000544294858	0.6851428115778592	1.3103686183747494	-0.3781279783944234	0.27030848570318944
Atlas_JHU_MNI_SS_WMPM_Type-III_Middle_cerebellar_peduncle_left	0.00016146554493415955	0.0003373080740048746	0.8658645104331689	-0.872032224820765	1.0996214951985104	0.9199275672903875	0.09496602531588058	-0.0834603432446157	2.030499200897556e-06	1.8858751662735225e-06	-1.4367775317774905	1.4099917574527676	0.49749070537146634	1.479954252914896	-0.6981784052284323	0.392011177105656
Atlas_JHU_MNI_SS_WMPM_Type-III_Fornix_(column_and_body)_left	-0.0074571355372673445	0.0009128432076127568	0.16458460028506794	-0.16584337697206344	1.0929661333177656	0.9242420112807651	0.08889522364369153	-0.07878132466418958	3.042883822960871e-05	3.3916292145545937e-06	-0.4033148284620235	0.40346824679799487	1.0004260070387834	1.0280363870541294	0.0004259163235474632	0.027650562373602815
Atlas_JHU_MNI_SS_WMPM_Type-III_Genu_of_corpus_callosum_left	-0.0024251265406007244	0.00038558473822103304	-0.15778440909877225	0.1558615886719225	0.7980118715122471	1.1956964605226006	-0.2256318050612203	0.1787288277672342	4.648149118153975e-06	8.734771893773829e-07	-0.8394638337548287	0.8287650620309268	0.33525292580285115	1.6238443504640332	-1.0928700296314329	0.4847963938358983
Atlas_JHU_MNI_SS_WMPM_Type-III_Body_of_corpus_callosum_left	-0.0025523628439422046	0.00034016433406911076	0.2748807236112246	-0.2737791790111181	0.955851696971533	1.0505809818733804	-0.04515250665530067	0.04934332721642563	5.608267330991132e-06	6.748488542367272e-07	-1.0698962914607715	1.0556596417748105	0.5355756217628932	1.444786137370994	-0.6244131819536195	0.36796130879166417
Atlas_JHU_MNI_SS_WMPM_Type-III_Splenium_of_corpus_callosum_left	-0.002266087836091574	0.0004919609514482981	0.25452066437645604	-0.2488690332188563	0.7318685049290723	1.2567345737133573	-0.3121544192327149	0.2285167487695248	9.089985835295642e-06	1.7392639913079578e-06	-0.6300270512053676	0.6288777377137338	0.6611088562641031	1.3318647975701696	-0.4138367684774507	0.2865800636406877
Atlas_JHU_MNI_SS_WMPM_Type-III_Retrolenticular_part_of_internal_capsule_left	-0.0013101572743242514	0.0002537966166281971	0.5981935776174085	-0.5919259511784383	0.8688589587032844	1.1313528147058032	-0.1405744698774655	0.12341409782990494	2.1735862221545996e-06	3.8545701414813297e-07	-1.3287453481394917	1.3092792240724886	0.5859166893044961	1.4003434705443931	-0.5345776679343741	0.3367175426343705
Atlas_JHU_MNI_SS_WMPM_Type-III_PUTAMEN_right	0.0006167022087305875	0.0002664520313810049	-0.27186665240869606	0.26338196565445826	0.5180751372760783	1.4534908494802814	-0.6576349945852514	0.3739681454897744	2.682606840961156e-06	5.9449930054286e-07	0.08811811156675244	-0.067843838655569	0.5073993157812061	1.4704423831537698	-0.6784569802979473	0.38556329643794074
Atlas_JHU_MNI_SS_WMPM_Type-III_Tapatum_left	-0.0038130215641357192	0.000632490370407423	-0.5817576292139772	0.5703837137037234	0.7213756139967779	1.2669204475374654	-0.32659531480352216	0.2365891113152362	1.4030457464053092e-05	2.0236769122240096e-06	0.10893601092374228	-0.0969758585385672	0.7266444549354226	1.2740702609267482	-0.3193179789369096	0.24221670549328336
Atlas_JHU_MNI_SS_WMPM_Type-III_GLOBUS_PALLIDUS_left	-1.9760798874863045e-05	0.0003657671187112228	-0.3224142741034222	0.3151426446639838	0.6616657163454065	1.32137096373108	-0.4129948107837811	0.2786698065044124	2.6989767793414513e-06	6.92798541631282e-07	-0.731077752460132	0.7263518862879687	0.5070536180645246	1.4698752846194474	-0.6791385254313473	0.3851775567965613
Atlas_JHU_MNI_SS_WMPM_Type-III_GLOBUS_PALLIDUS_right	0.00015996765873403	0.0005291018342932114	-0.4932554639475536	0.4749978280411497	0.4572328728282617	1.5099148065097627	-0.782562449321904	0.41205322970523295	1.8278143867433137e-06	7.781048979290371e-07	0.3287705244835094	-0.2956002538953566	0.40394521106016545	1.5639929615697936	-0.9064760264054029	0.44724214183792504
Atlas_JHU_MNI_SS_WMPM_Type-III_THALAMUS_left	-0.0013740145027743582	0.00019599265942826457	-0.14354211763181612	0.14023038709347974	0.60084779562341	1.377180458202705	-0.5094136283951266	0.3200382628685658	1.3287908042316852e-05	1.576768384511821e-06	-0.5528971435453278	0.5534866784624443	0.5947904273135106	1.391252389082139	-0.5195461584841018	0.3302043408260095
Atlas_JHU_MNI_SS_WMPM_Type-III_THALAMUS_right	-0.0012730321639365361	0.00018806385818008833	-0.31956167593087254	0.3121624763427686	0.6520741218971564	1.3301967666115526	-0.42759703962566376	0.28532687611162294	1.2835122620652549e-05	1.4056404693919733e-06	-0.4534751748069356	0.4565008800188539	0.605698376464292	1.381512721858973	-0.5013731454276011	0.3231790740678323
Atlas_JHU_MNI_SS_WMPM_Type-III_MIDBRAIN_left	-0.00013932870643655038	0.00021701246906650253	-0.3228389293922621	0.32035662598047476	0.8890001726759854	1.1121005141742784	-0.11765784923204728	0.10625058218791548	1.559486370701231e-06	4.080235890459277e-07	-1.1423710509281642	1.1194483932474062	0.3381373196505658	1.621845552117901	-1.0843031948493782	0.48356473051697013
Atlas_JHU_MNI_SS_WMPM_Type-III_PONS_left	-5.232518400972541e-05	0.0005088158819227459	0.15630932028321703	-0.15546570772278895	0.9432920459869606	1.062007918448967	-0.0583793454757774	0.060161378958585636	1.6536533668026763e-06	1.2505826547175617e-06	-0.7449364637502264	0.736744770684859	0.19982296272923508	1.7450416886959748	-1.6103234907967163	0.5567784457392062
Atlas_JHU_MNI_SS_WMPM_Type-III_SUPERIOR_PARIETAL_WM_right	-0.0027244057608689916	0.0003144773800444717	-0.11413702536006745	0.11365710182224958	0.9268601363361796	1.0770697082812275	-0.07595260253822202	0.07424412057481622	3.814573030586195e-06	4.781116268047171e-07	-0.3164619942148291	0.3172945382333108	0.9623593554086423	1.0621977159764517	-0.038367347748147526	0.060340078727491135
Atlas_JHU_MNI_SS_WMPM_Type-III_SUPERIOR_FRONTAL__WM_right	-0.0014896461588251378	0.00021442997479564872	-0.10797240781545366	0.10803565311477856	1.016162233516167	0.9948646976722141	0.01603301506665502	-0.0051485333089480055	2.6804828351985137e-06	3.0024744853702785e-07	-0.6305730643453453	0.630640190174275	1.0352063657825203	0.996837703065036	0.034600794071828846	-0.003167307562098697
Atlas_JHU_MNI_SS_WMPM_Type-III_MIDDLE_FRONTAL_WM_right	-0.0012736994940287833	0.00024077125286235457	-0.1573902920586912	0.15777190231987284	1.0459522857684396	0.967466561058395	0.044927748702140974	-0.033074416889032454	3.0219846371275688e-06	3.723951453331531e-07	-0.5022158000254414	0.5015985415169653	1.1513214697309921	0.892854696114196	0.14091038677427156	-0.11333142566285843
Atlas_JHU_MNI_SS_WMPM_Type-III_INFERIOR_FRONTAL_WM_right	-0.0019455392877159347	0.00025941282318206596	-0.14272159801100837	0.1420608257451219	0.9247494153943454	1.0790255327510219	-0.07823248044674522	0.07605834934266253	3.485463750782826e-06	4.539633239799032e-07	-0.4290636905494077	0.4319352728306787	0.6917931047656355	1.304421503454818	-0.3684683496209124	0.2657596501197599
Atlas_JHU_MNI_SS_WMPM_Type-III_PRECENTRAL_WM_right	-0.0011655819925485904	0.0002409111841183109	-0.27261094250170775	0.27129120509707627	0.9306848846820284	1.0736678718523776	-0.07183452872817016	0.0710807041755511	2.518680612750589e-06	3.734736539485118e-07	-0.4234335164318927	0.4248050999597487	0.8670488758921973	1.147471112834284	-0.14265993021244344	0.13756048863506878
Atlas_JHU_MNI_SS_WMPM_Type-III_POSTCENTRAL_WM_right	-0.001235291401144431	0.0003213175203319496	-0.5417636059341545	0.5348057802335907	0.8186577289924833	1.1772592771757207	-0.20008919579726686	0.1631890904890886	2.3564367387272117e-06	4.0513350850025427e-07	-0.147126848342547	0.14901077205506888	0.9429567238698136	1.0797926309432768	-0.05873488937437449	0.07676901431430347
Atlas_JHU_MNI_SS_WMPM_Type-III_ANGULAR_WM_right	-0.0011191191117224776	0.0004018313558609202	-0.08940933249412605	0.0895346266349952	1.0339112129798778	0.9785208422510406	0.0333489048751143	-0.021713192167394306	4.188355813766964e-06	6.259335083715208e-07	-0.20764828859789664	0.20355066093166221	1.1965677997882451	0.8525941614991303	0.17945729185762144	-0.1594716225525759
Atlas_JHU_MNI_SS_WMPM_Type-III_CUNEUS_WM_right	-0.003131532634048177	0.0011087835985722748	0.10967737320743698	-0.10977045723784885	1.0141605309524373	0.9967386181597787	0.014061207187320462	-0.0032667117376840634	5.593471371634323e-06	2.8317835116221475e-06	-0.15679868914128128	0.1602258224923445	0.8805470629914341	1.135668747411767	-0.1272119021716986	0.12722168218846644
Atlas_JHU_MNI_SS_WMPM_Type-III_LINGUAL_WM_right	-0.002838536904191466	0.000613902600614817	0.14052680014579466	-0.14029691450540108	0.9867268088925656	1.022013385410855	-0.013362067231137352	0.021774588966639558	9.959869575184002e-06	1.809715943496757e-06	-0.1833402876896081	0.1875702602559153	0.8375559145412343	1.1741304125532352	-0.177267253880183	0.1605277991830777
Atlas_JHU_MNI_SS_WMPM_Type-III_FUSIFORM_WM_right	-0.00022612553848612728	0.0004211350727230854	-0.07184609425811768	0.0718591525850543	1.0093454022453312	1.0011296079287713	0.009302004146038404	0.0011289704017934067	1.703635590700226e-06	4.628902594024802e-07	-0.2968314175099421	0.30346850402140924	0.6208303045193254	1.3680863238045764	-0.47669749603502265	0.31341291940582666
Atlas_JHU_MNI_SS_WMPM_Type-III_SUPERIOR_OCCIPITAL_WM_right	-0.0018321452165821674	0.00038496286665283395	-0.2404966215492317	0.24120259840678865	1.0508347586945277	0.9630377407244638	0.04958485659824359	-0.037662677168498686	2.4256632076138774e-06	4.5510514336805187e-07	-0.2746665225517831	0.27811906376249446	0.8261714349880817	1.1842068062318547	-0.19095297858462978	0.16907318863478818
Atlas_JHU_MNI_SS_WMPM_Type-III_INFERIOR_OCCIPITAL_WM_right	-0.001125154437026966	0.00034418603211699484	-0.1158160128451861	0.11476344385097773	0.8363673147384307	1.1603693329877032	-0.178687390696228	0.1487383449494127	1.2905906208314046e-06	2.5941021452067385e-07	-0.43069996819161893	0.43285663158593013	0.7700733779331818	1.2343150113712889	-0.26126947265766537	0.21051616954365665
Atlas_JHU_MNI_SS_WMPM_Type-III_MIDDLE_OCCIPITAL_WM_right	-0.001624429978649291	0.00027136747678138917	-0.3704529299982853	0.370054407382527	0.9892206424977826	1.0199178700618676	-0.010837875681819766	0.019722104507118348	2.103900766013756e-06	3.2741700563895517e-07	-0.4276183761325976	0.4282038488928852	0.9502121823960775	1.072990963158745	-0.051069969435816105	0.07045004158023951
Atlas_JHU_MNI_SS_WMPM_Type-III_ENTORHINAL_AREA_right	-0.000853118506736397	0.00019076911263726917	-0.13429699185467178	0.13391811048960675	0.9553420216872578	1.0508607945267865	-0.04568586472505746	0.04960963262464781	1.3144701561726376e-05	1.742781684406562e-06	-0.7381417564743455	0.7351982965092408	0.7142047049507511	1.2843590982350424	-0.3365856561219099	0.25025983768959786
Atlas_JHU_MNI_SS_WMPM_Type-III_SUPERIOR_TEMPORAL_WM_right	-0.0015218449970431465	0.00020346355980612534	0.7611940945451446	-0.7612304216716231	1.006447312266853	1.0052451608970003	0.006426617252969826	0.005231452953269713	2.7194413253598895e-06	3.558118232546091e-07	-0.6109412735429397	0.6103344179479621	0.7260253916235627	1.2737247399430922	-0.3201702900808382	0.24194547410641254
Atlas_JHU_MNI_SS_WMPM_Type-III_INFERIOR_TEMPORAL_WM_right	-0.0010390248148395753	0.0002593977761768332	-0.06703402601041268	0.06714138677901384	1.0447867325990423	0.9685049048475891	0.04381278095159494	-0.03200173177249572	1.9988256108931863e-06	2.9321956228651035e-07	-0.3886418068888041	0.39104277965566947	0.8036881008222366	1.2042372067250549	-0.21854401936984835	0.18584634303398517
Atlas_JHU_MNI_SS_WMPM_Type-III_MIDDLE_TEMPORAL_WM_right	-0.0015762542191827642	0.0002217341510096863	0.36846560254864386	-0.36839631756936503	1.002886611799357	1.0074388040339448	0.002882453535789944	0.007411272580969407	2.245778242160107e-06	2.9823076369554196e-07	-0.45665154356921983	0.45717841614468496	0.9425151649548926	1.0798694909568385	-0.05920326965159899	0.07684019212755
Atlas_JHU_MNI_SS_WMPM_Type-III_LATERAL_FRONTO-ORBITAL_WM_right	-0.0010334370596682303	0.00029499896597494054	-0.19702085386249524	0.1981950690238046	1.1007861604679379	0.9170199042719325	0.09602461586858108	-0.08662610110308121	2.0739575080605493e-06	4.029108555152568e-07	-0.3574707308533159	0.3558777701590569	1.134090846699145	0.9083682347775748	0.1258313138244284	-0.09610543768273101
Atlas_JHU_MNI_SS_WMPM_Type-III_MIDDLE_FRONTO-ORBITAL_WM_right	-0.0010605645556686673	0.00030150277113430527	-0.16969313839604	0.17081254019010345	1.1141312183671879	0.904716133217867	0.10807492484411459	-0.10013404943798443	2.1584854915993056e-06	4.942608008709687e-07	-0.23561966389882777	0.22924353232008435	1.3195603301288847	0.7424220260739509	0.2772985978780442	-0.29783742920840267
Atlas_JHU_MNI_SS_WMPM_Type-III_SUPRAMARGINAL_WM_right	-0.0013175651053153443	0.00030820957333611756	-0.03975582788775619	0.039814190914307025	1.0883087059331154	0.9284398543141191	0.0846248452588789	-0.0742496775474825	2.9507648832208075e-06	6.842272625982154e-07	-0.27389839325603005	0.27157965807041273	1.1404479362500979	0.9027603006259486	0.13142111176616217	-0.10229820861445356
Atlas_JHU_MNI_SS_WMPM_Type-III_RECTUS_WM_right	-0.0013882678764306103	0.00032264726161327815	-0.46940202167558953	0.4754355688415851	1.1914521600477992	0.8339673528027568	0.17517286572062268	-0.18156102271002383	1.7407343663130287e-06	4.776059365643463e-07	-0.23662927933321282	0.2272162274461723	1.4640336718974605	0.6130599465234298	0.38119541520458483	-0.4892925557825092
Atlas_JHU_MNI_SS_WMPM_Type-III_AMYGDALA_right	-0.0014345612748825488	0.00017827443903336126	0.019645289928667053	-0.019126479139485026	0.8624665887975383	1.1363337002286908	-0.14795886845298595	0.12780702736412888	2.1716935175990483e-05	2.4717668504401205e-06	-1.118022595199962	1.1032444988038344	0.5619464563128236	1.4212649061309388	-0.5763487070919775	0.35154725407048654
Atlas_JHU_MNI_SS_WMPM_Type-III_HIPPOCAMPUS_right	-0.0007721998239294344	9.805197235019233e-05	-0.033582013675105334	0.03357314951654166	0.9690422446045088	1.0382247977346653	-0.03144707195856798	0.037512329441350974	1.9432109684645372e-05	1.52485208246919e-06	-0.506807937789101	0.5077664830639763	0.7868298385860693	1.2192774698398574	-0.2397432692081016	0.19825844546688304
Atlas_JHU_MNI_SS_WMPM_Type-III_Corticospinal_tract_right	-1.388125530452051e-05	0.0003533181826713439	-0.15321766012831628	0.15227696165025614	0.9003912860946524	1.1014529354814753	-0.1049258478121917	0.09663015868646888	1.5538829621244167e-06	1.4992726620742343e-06	-0.7772268539634449	0.7676796324059617	0.2179559646168216	1.7288317331658547	-1.5234622337677675	0.5474458816447233
Atlas_JHU_MNI_SS_WMPM_Type-III_Medial_lemniscus_right	0.0003371628670018831	0.0003483550255206857	-0.3309774795628662	0.3321494560564716	1.0582218705972057	0.9563462030640435	0.056590019009346765	-0.04463529439026789	-1.8597277430369892e-07	8.381033986802985e-07	-0.49600899095079104	0.4997810924396794	0.22563035003640444	1.721872735370001	-1.4888572381034118	0.5434124981466627
Atlas_JHU_MNI_SS_WMPM_Type-III_Superior_cerebellar_peduncle_right	0.0007615787271252366	0.00026367013851200474	0.12291047033925966	-0.1219436540678875	0.9187254315009993	1.0845954216680824	-0.08476797003604565	0.08120703419895133	1.6119989456981007e-06	5.149282042564996e-07	-0.8266247462277173	0.8198062756975308	0.5624996583160833	1.420297677169584	-0.5753647523418205	0.35086648145305815
Atlas_JHU_MNI_SS_WMPM_Type-III_Cerebral_peduncle_right	-0.0005093825500338099	0.0003104426126204096	-0.32454686221956497	0.3257847260407002	1.0624152051975875	0.9524774764228997	0.06054481175883807	-0.0486888190609763	1.6612129752658752e-06	5.393629861012786e-07	-0.7054003262711787	0.700046688050629	0.32159123496313985	1.6359570027891843	-1.1344739965165842	0.4922279559214783
Atlas_JHU_MNI_SS_WMPM_Type-III_Anterior_limb_of_internal_capsule_right	-0.0009086232411317784	0.00032383519458026495	-0.31440993106968607	0.30808452971368216	0.6983330751917621	1.287605114748252	-0.3590591049478782	0.25278399274609886	2.3528396171000212e-06	4.345432283392526e-07	0.10518464664509337	-0.08331767001884913	0.4808419272645822	1.4942886063813028	-0.7322166964337804	0.4016502450164089
Atlas_JHU_MNI_SS_WMPM_Type-III_Posterior_limb_of_internal_capsule_right	0.00027450952303107324	0.0002646820656711065	-0.5818437562786778	0.5825030976296726	1.021725697278349	0.9904361242378205	0.02149305778994195	-0.009609903324996356	1.4803754544079573e-06	2.526800224538895e-07	-0.031022797077657628	0.03931299444032123	0.7639633659249166	1.24031262113403	-0.26923544132532856	0.21536346165936368
Atlas_JHU_MNI_SS_WMPM_Type-III_Posterior_thalamic_radiation_right	-0.002258012413654798	0.00028604606808828786	-0.4839083335371812	0.48031580961577736	0.8969044648355656	1.1051008949944638	-0.1088059277954608	0.09993663848872059	3.839786905037101e-06	4.98650999725342e-07	-0.04511648683072791	0.04520799059565977	1.0124162465485267	1.017775198866843	0.01233979711886884	0.017619067482153798
Atlas_JHU_MNI_SS_WMPM_Type-III_Anterior_corona_radiata_right	-0.0021398078589962856	0.00024698718803945906	-0.18302336669112573	0.1832118308615728	1.021904987685311	0.989618648638857	0.0216685204199965	-0.010435613458481098	3.160953374468918e-06	3.6937883834262934e-07	-0.4454336088865487	0.44606245500428093	0.9358979202019058	1.085800891236399	-0.0662488680653256	0.0823178632997066
Atlas_JHU_MNI_SS_WMPM_Type-III_Superior_corona_radiata_right	-0.0005372657106004242	0.0002850229118281716	-0.27781869727219827	0.27750755586062237	0.9879902527519193	1.020924633767062	-0.012082446918644133	0.020708720363042422	3.2352686946452167e-06	3.862408616680741e-07	-0.28129016098005377	0.28181551566029106	0.9857962764849509	1.0412455639769316	-0.014305561868580507	0.04041765420358016
Atlas_JHU_MNI_SS_WMPM_Type-III_Posterior_corona_radiata_right	-0.00117571471989925	0.0004502180689575778	-0.1620907902449231	0.1615826458092289	0.9524351935379067	1.0535516220815178	-0.048733212576402694	0.05216695361360532	5.6089270465442244e-06	6.699164510134132e-07	-0.08101340536936376	0.08087319354877533	1.0198518988496994	1.0110470195108416	0.019657419547867844	0.010986446880555558
Atlas_JHU_MNI_SS_WMPM_Type-III_Cingulum_(cingulate_gyrus)_right	-0.0016143384610228912	0.0003536340591655949	-0.1366922536040219	0.13613429495963553	0.9334275845400499	1.0710342264047792	-0.06889189314966758	0.06862474838241556	1.875163227884851e-06	2.773392027245681e-07	-0.6000560485367117	0.5996702196252884	0.747620123850987	1.254384115469692	-0.29086028582429063	0.22664470748351992
Atlas_JHU_MNI_SS_WMPM_Type-III_Cingulum_(hippocampus)_right	-0.0015185711526932196	0.00031630413359009146	0.04058897116852058	-0.039921933506877394	0.8760162442525091	1.1238670078330257	-0.13237064455042943	0.11677542403783354	2.022461306133382e-06	4.0198759964906524e-07	-0.5248502730017144	0.5262479708849733	0.5625304309573939	1.4201474633060927	-0.5753100468870747	0.35076071362005834
Atlas_JHU_MNI_SS_WMPM_Type-III_Fornix(cres)_Stria_terminalis__right	-0.003438062298681573	0.0003132931811867056	0.2216216932363314	-0.22017201690351768	0.9264184962625506	1.0776058155846193	-0.07642920662162384	0.07474174289290231	1.1598519149615278e-05	1.2334236122293156e-06	-0.7418950420835257	0.7383271183315527	0.6580817844519985	1.3346239106925923	-0.4184260629002493	0.2886495373261245
Atlas_JHU_MNI_SS_WMPM_Type-III_Superior_longitudinal_fasciculus_right	-0.0007653328980823702	0.0002545031742312057	-0.11043637004178211	0.11086772060969413	1.0782239327863787	0.9377378240403981	0.07531518077144025	-0.06428487433221747	2.58929352154009e-06	3.370068620498107e-07	-0.44930392516382656	0.4481673040294188	1.1613212593731697	0.8839202239450609	0.14955837363190982	-0.12338846482280477
Atlas_JHU_MNI_SS_WMPM_Type-III_Superior_fronto-occipital_fasciculus__right	-0.0022698023638000123	0.0004441212719823307	-0.4002371389090835	0.39418860786948556	0.7805286419522667	1.2120705874679505	-0.2477838427720139	0.19233012643631917	3.2893795515135076e-06	6.09920201799512e-07	-0.030835768655541697	0.0479420388429304	0.4929190112707082	1.4831127603992238	-0.70741039577581	0.39414309559851507
Atlas_JHU_MNI_SS_WMPM_Type-III_Inferior_fronto-occipital_fasciculus_right	-0.0014930857080117234	0.00027666315843675896	0.33063112241099546	-0.32595099177005665	0.8272311795795898	1.1690629623547846	-0.1896710830229676	0.15620254105218015	2.992202476076085e-06	3.4472215027891656e-07	-0.7455560354381635	0.7430950650003926	0.7749372649655616	1.2299733342902648	-0.2549732013368246	0.2069924897105146
Atlas_JHU_MNI_SS_WMPM_Type-III_Sagittal_stratum_right	-0.0010357188148615703	0.0002736414627995957	-0.1391109819094194	0.13803350921612262	0.8694840074082065	1.1298956912977562	-0.13985533821697704	0.12212531987749305	2.1110032392309615e-06	3.5064431704704194e-07	0.06025182832626408	-0.05143013779702967	0.7864545941758001	1.220372477387821	-0.24022028964963224	0.19915612148203413
Atlas_JHU_MNI_SS_WMPM_Type-III_External_capsule_right	-0.001972194050857093	0.0002233111942170219	0.4769070805427876	-0.47131514312585854	0.8541886036486102	1.1445403046067866	-0.1576032622130442	0.1350030756984892	3.695336682221799e-06	4.4152280725003615e-07	-0.4757234522647506	0.4779337772451618	0.6502440462853225	1.3416090754393317	-0.43040753073478155	0.29386969614272057
Atlas_JHU_MNI_SS_WMPM_Type-III_Uncinate_fasciculus_right	-0.0006930073805161583	0.0004416207585698318	0.33254177303292737	-0.3276489353566603	0.8200772936914906	1.1756516073925425	-0.1983566825667106	0.16182255336785248	1.4613946013739213e-06	7.296306193911749e-07	-0.42694703473887324	0.43430197461994385	0.187199196795995	1.7563316775478492	-1.675582005567535	0.5632273598073226
Atlas_JHU_MNI_SS_WMPM_Type-III_Pontine_crossing_tract_(a_part_of_MCP)_right	0.0006019769091999952	0.00029729826114227646	-0.33744452232659716	0.3340709916818309	0.8546274200580136	1.1437612810844189	-0.1570896710329973	0.1343222008021603	3.669727275779153e-07	4.3827507615768785e-07	-0.6984335102476841	0.6966726870964688	0.7770207109355063	1.2280813779617534	-0.2522882739690762	0.2054530962277738
Atlas_JHU_MNI_SS_WMPM_Type-III_Middle_cerebellar_peduncle_right	0.00010073909402762271	0.0003077462574816639	1.0057798743443491	-1.0097853028885417	1.0590089141139496	0.9579260028090533	0.05733348406632569	-0.042984745321208134	2.991617340240105e-06	1.8517838613719358e-06	-1.5959262648294246	1.5618600204655297	0.45923613526146545	1.5148950874546265	-0.7781907453013315	0.4153461873586286
Atlas_JHU_MNI_SS_WMPM_Type-III_Fornix_(column_and_body)_right	-0.007453885340040555	0.000719517423505072	0.07298360840889175	-0.0715612552230252	0.815868927036633	1.17924588986236	-0.2035015655517675	0.16487515779338277	2.447006271885931e-05	2.589207784312942e-06	-0.33291649297622494	0.3387824123209516	0.6148682536238915	1.373388450821423	-0.48634725587414557	0.31728100798124326
Atlas_JHU_MNI_SS_WMPM_Type-III_Genu_of_corpus_callosum_right	-0.0029261322345255822	0.00035760358421716424	-0.06073611183071337	0.06040752197597044	0.8574424173400349	1.1409548868530408	-0.15380125398687122	0.13186553184503041	6.025665761426755e-06	9.151883128326573e-07	-0.7401772854753018	0.7346847800866418	0.4566195010072651	1.51504978823592	-0.7839048366279201	0.41544830194339816
Atlas_JHU_MNI_SS_WMPM_Type-III_Body_of_corpus_callosum_right	-0.002471752282976701	0.0003508559383656435	0.37862466102729264	-0.37525123607214234	0.8922873856489545	1.1092620364576902	-0.11396701707055133	0.10369496220533521	6.794015401057384e-06	7.410326933688769e-07	-0.9916659543577406	0.9795501688340345	0.5300180768277967	1.4496170136348943	-0.6348441657953497	0.3712993930167409
Atlas_JHU_MNI_SS_WMPM_Type-III_Splenium_of_corpus_callosum_right	-0.002107225825504217	0.00040486271894453723	0.25272839757485765	-0.24734070246101308	0.743082245853406	1.2464093643962708	-0.29694854610600785	0.22026690926102593	6.855399625283228e-06	1.2768366243343405e-06	-0.7421089979570251	0.7383322978572218	0.637463072772432	1.3530897717510977	-0.4502589286901289	0.3023906971362082
Atlas_JHU_MNI_SS_WMPM_Type-III_Retrolenticular_part_of_internal_capsule_right	-0.0005460319252571829	0.00026026357343905427	0.42097511301001694	-0.41723257048310297	0.8917311783870644	1.1098577888503438	-0.11459056134427598	0.10423188896356775	2.341886801779091e-06	3.5565303847256396e-07	-0.36016989257356036	0.3632013854584801	0.7832360652915701	1.2225752657929911	-0.2443211401902276	0.20095950758254447
Atlas_JHU_MNI_SS_WMPM_Type-III_Tapatum_right	-0.002730542777664334	0.0005951239766977952	-0.5567074535469428	0.5486635132899307	0.795487553797847	1.1986256633968178	-0.2288000770867835	0.18117561995641498	1.0542617458046464e-05	1.576254567716204e-06	0.21892943199313614	-0.21214126962137891	0.874950379345709	1.1415380723321007	-0.1335881035517466	0.13237653932867113
Atlas_JHU_MNI_SS_WMPM_Type-III_MIDBRAIN_right	-0.00024529138130322805	0.00022503647965384794	-0.1963483583647686	0.1957911271904308	0.9592784973694157	1.0472758635982211	-0.04157384232718931	0.04619237722013622	1.8871612233492458e-06	4.1066982860603664e-07	-1.0892151450804826	1.0710010347187724	0.4228252570613836	1.5458364623537049	-0.8607962891605687	0.43556516342751694
Atlas_JHU_MNI_SS_WMPM_Type-III_PONS_right	-0.0006662963632480092	0.00037775472442138925	0.2553164828691551	-0.24845533758009314	0.6736362945768037	1.310341955510787	-0.39506493600794557	0.2702881378904786	1.4314298408109203e-06	2.0602064654878387e-06	-0.6694317992765203	0.6646460425137761	0.1518975022500365	1.7879119204727738	-1.8845493128991686	0.5810484140573843
